# Supplementary material for: Synthesis and Evaluation on the Fungicidal Activity of S-Alkyl Substituted Thioglycolurils
Source: Int J Mol Sci. 2023 Mar 17;24(6):5756. doi: 10.3390/ijms24065756 (PMC10051383; doi:10.3390/ijms24065756)
Supplement: Supplementary file 1 [file ijms-24-05756-s001.zip]

Archive with 1 entries (1 files):
- ijms-2286177-supplementary.pdf
